# Supplementary material for: A Fully Protective Congenital CMV Vaccine Requires Neutralizing Antibodies to Viral Pentamer and gB Glycoprotein Complexes but a pp65 T-Cell Response Is Not Necessary
Source: Viruses. 2021 Jul 27;13(8):1467. doi: 10.3390/v13081467 (PMC8402731; doi:10.3390/v13081467)
Supplement: Supplementary file 1 [file viruses-13-01467-s001.zip]

Archive with 1 entries (1 files):
- SFigure1&2_McGregor.pptx
